# Supplementary material for: Multiomics Investigation of Exhausted T Cells in Glioblastoma Tumor Microenvironment: CCL5 as a Prognostic and Therapeutic Target
Source: Int J Mol Sci. 2025 Oct 12;26(20):9920. doi: 10.3390/ijms26209920 (PMC12563952; doi:10.3390/ijms26209920)
Supplement: Supplementary file 1 [file ijms-26-09920-s001.zip]

Archive with 4 entries (4 files):
- AutoDock.zip
- Data.xlsx
- DS.zip
- Supplementary.pdf
