# Supplementary material for: Multiomics Investigation of Exhausted T Cells in Glioblastoma Tumor Microenvironment: CCL5 as a Prognostic and Therapeutic Target
Source: Int J Mol Sci. 2025 Oct 12;26(20):9920. doi: 10.3390/ijms26209920 (PMC12563952; doi:10.3390/ijms26209920)
Supplement: Supplementary file 1 [file ijms-26-09920-s001.zip › Data.xlsx]

## Sheet: Sheet1
Block Type	96alum
Chemistry	SYBR_GREEN
Experiment File Name	C:\Users\Administrator\Desktop\SO168539(GK20240813904)\第二部分实验\原始程序\SO168539-1.eds
Experiment Run End Time
Instrument Type	sds7500
Passive Reference	ROX
Well	Sample Name	Target Name	Cт	Cт Mean	Cт SD	ΔCт	ΔCт Mean	ΔCт SE	HK Control ΔCт Mean	HK Control ΔCт SE	ΔΔCт	Automatic Ct Threshold	Ct Threshold	Automatic Baseline	Baseline Start	Baseline End	Efficiency	Tm1	Tm2	Tm3	Comments	HIGHSD	OUTLIERRG
A7	NC-1	TIM3	27.3002	27.3164	0.0220609		0.309414	0.0396654			0	FALSE	0.1	TRUE	3	23	1	80.8945				N	N
A8	NC-1	TIM3	27.3415	27.3164	0.0220609		0.309414	0.0396654			0	FALSE	0.1	TRUE	3	23	1	80.8945				N	N
A9	NC-1	TIM3	27.3075	27.3164	0.0220609		0.309414	0.0396654			0	FALSE	0.1	TRUE	3	23	1	81.0762				N	N
B7	NC-2	TIM3	27.1555	27.2512	0.18648		0.158779	0.112826			-0.150635	FALSE	0.1	TRUE	3	23	1	81.0762				N	N
B8	NC-2	TIM3	27.132	27.2512	0.18648		0.158779	0.112826			-0.150635	FALSE	0.1	TRUE	3	23	1	81.0762				N	N
B9	NC-2	TIM3	27.4661	27.2512	0.18648		0.158779	0.112826			-0.150635	FALSE	0.1	TRUE	3	23	1	81.0762				N	N
C7	NC-3	TIM3	27.1562	27.2241	0.0678292		0.363635	0.0617643			0.0542215	FALSE	0.1	TRUE	3	23	1	81.258				N	N
C8	NC-3	TIM3	27.2918	27.2241	0.0678292		0.363635	0.0617643			0.0542215	FALSE	0.1	TRUE	3	23	1	81.258				N	N
C9	NC-3	TIM3	27.2242	27.2241	0.0678292		0.363635	0.0617643			0.0542215	FALSE	0.1	TRUE	3	23	1	81.0762				N	N
D7	siRNA-1	TIM3	28.4514	28.8425	0.347147		1.07545	0.502997			0.766032	FALSE	0.1	TRUE	3	24	1	81.258				N	N
D8	siRNA-1	TIM3	28.9616	28.8425	0.347147		1.07545	0.502997			0.766032	FALSE	0.1	TRUE	3	25	1	81.258				N	N
D9	siRNA-1	TIM3	29.1144	28.8425	0.347147		1.07545	0.502997			0.766032	FALSE	0.1	TRUE	3	25	1	81.258				N	N
E7	siRNA-2	TIM3	29.694	29.3481	0.373031		1.94286	0.224997			1.63344	FALSE	0.1	TRUE	3	26	1	81.258				N	N
E8	siRNA-2	TIM3	28.9529	29.3481	0.373031		1.94286	0.224997			1.63344	FALSE	0.1	TRUE	3	25	1	81.258				N	N
E9	siRNA-2	TIM3	29.3976	29.3481	0.373031		1.94286	0.224997			1.63344	FALSE	0.1	TRUE	3	25	1	81.258				N	N
F7	siRNA-3	TIM3	29.3345	29.2824	0.100559		1.93501	0.0664271			1.6256	FALSE	0.1	TRUE	3	25	1	81.258				N	N
F8	siRNA-3	TIM3	29.3463	29.2824	0.100559		1.93501	0.0664271			1.6256	FALSE	0.1	TRUE	3	25	1	81.258				N	N
F9	siRNA-3	TIM3	29.1665	29.2824	0.100559		1.93501	0.0664271			1.6256	FALSE	0.1	TRUE	3	25	1	81.0762				N	N
A1	NC-1	PD1	22.9757	22.9761	0.0803241		-4.03086	0.0596806			0	FALSE	0.1	TRUE	3	19	1	87.4381				N	N
A2	NC-1	PD1	22.896	22.9761	0.0803241		-4.03086	0.0596806			0	FALSE	0.1	TRUE	3	19	1	87.6199				N	N
A3	NC-1	PD1	23.0567	22.9761	0.0803241		-4.03086	0.0596806			0	FALSE	0.1	TRUE	3	19	1	87.8017				N	N
B1	NC-2	PD1	23.0151	23.0018	0.0189805		-4.09062	0.035471			-0.0597617	FALSE	0.1	TRUE	3	19	1	87.6199				N	N
B2	NC-2	PD1	23.0102	23.0018	0.0189805		-4.09062	0.035471			-0.0597617	FALSE	0.1	TRUE	3	19	1	87.8017				N	N
B3	NC-2	PD1	22.98	23.0018	0.0189805		-4.09062	0.035471			-0.0597617	FALSE	0.1	TRUE	3	19	1	87.9834				N	N
C1	NC-3	PD1	22.8594	22.952	0.0935006		-3.90846	0.0720787			0.122403	FALSE	0.1	TRUE	3	18	1	87.8017				N	N
C2	NC-3	PD1	23.0464	22.952	0.0935006		-3.90846	0.0720787			0.122403	FALSE	0.1	TRUE	3	19	1	87.9834				N	N
C3	NC-3	PD1	22.95	22.952	0.0935006		-3.90846	0.0720787			0.122403	FALSE	0.1	TRUE	3	19	1	87.9834				N	N
D1	siRNA-1	PD1	23.3648	23.4124	0.124149		-4.35461	0.466877			-0.323751	FALSE	0.1	TRUE	3	19	1	88.1652				N	N
D2	siRNA-1	PD1	23.3191	23.4124	0.124149		-4.35461	0.466877			-0.323751	FALSE	0.1	TRUE	3	19	1	88.1652				N	N
D3	siRNA-1	PD1	23.5533	23.4124	0.124149		-4.35461	0.466877			-0.323751	FALSE	0.1	TRUE	3	19	1	88.1652				N	N
E1	siRNA-2	PD1	23.6028	23.6038	0.119786		-3.80151	0.0949854			0.229351	FALSE	0.1	TRUE	3	19	1	88.1652				N	N
E2	siRNA-2	PD1	23.724	23.6038	0.119786		-3.80151	0.0949854			0.229351	FALSE	0.1	TRUE	3	20	1	88.1652				N	N
E3	siRNA-2	PD1	23.4845	23.6038	0.119786		-3.80151	0.0949854			0.229351	FALSE	0.1	TRUE	3	19	1	88.1652				N	N
F1	siRNA-3	PD1	23.6499	23.6286	0.059199		-3.7188	0.0470109			0.312063	FALSE	0.1	TRUE	3	20	1	87.9834				N	N
F2	siRNA-3	PD1	23.6742	23.6286	0.059199		-3.7188	0.0470109			0.312063	FALSE	0.1	TRUE	3	19	1	88.1652				N	N
F3	siRNA-3	PD1	23.5617	23.6286	0.059199		-3.7188	0.0470109			0.312063	FALSE	0.1	TRUE	3	19	1	88.1652				N	N
A4	NC-1	LAG3	26.9792	27.007	0.0650642							FALSE	0.1	TRUE	3	23	1	78.7133				N	N
A5	NC-1	LAG3	27.0813	27.007	0.0650642							FALSE	0.1	TRUE	3	23	1	78.895				N	N
A6	NC-1	LAG3	26.9604	27.007	0.0650642							FALSE	0.1	TRUE	3	22	1	78.895				N	N
B4	NC-2	LAG3	27.1586	27.0924	0.0584321							FALSE	0.1	TRUE	3	23	1	78.895				N	N
B5	NC-2	LAG3	27.0705	27.0924	0.0584321							FALSE	0.1	TRUE	3	23	1	79.0768				N	N
B6	NC-2	LAG3	27.0481	27.0924	0.0584321							FALSE	0.1	TRUE	3	23	1	79.0768				N	N
C4	NC-3	LAG3	26.9145	26.8604	0.0827265							FALSE	0.1	TRUE	3	23	1	79.0768				N	N
C5	NC-3	LAG3	26.9015	26.8604	0.0827265							FALSE	0.1	TRUE	3	23	1	79.2586				N	N
C6	NC-3	LAG3	26.7652	26.8604	0.0827265							FALSE	0.1	TRUE	3	23	1	79.2586				N	N
D4	siRNA-1	LAG3	27.2919	27.767	0.799067							FALSE	0.1	TRUE	3	23	1	79.2586				Y	N
D5	siRNA-1	LAG3	28.6896	27.767	0.799067							FALSE	0.1	TRUE	3	24	1	79.2586				Y	Y
D6	siRNA-1	LAG3	27.3196	27.767	0.799067							FALSE	0.1	TRUE	3	23	1	79.2586				Y	N
E4	siRNA-2	LAG3	27.5194	27.4053	0.112774							FALSE	0.1	TRUE	3	23	1	79.2586				N	N
E5	siRNA-2	LAG3	27.4025	27.4053	0.112774							FALSE	0.1	TRUE	3	23	1	79.2586				N	N
E6	siRNA-2	LAG3	27.294	27.4053	0.112774							FALSE	0.1	TRUE	3	23	1	79.2586				N	N
F4	siRNA-3	LAG3	27.3737	27.3474	0.0559067							FALSE	0.1	TRUE	3	23	1	79.2586				N	N
F5	siRNA-3	LAG3	27.2832	27.3474	0.0559067							FALSE	0.1	TRUE	3	23	1	79.2586				N	N
F6	siRNA-3	LAG3	27.3854	27.3474	0.0559067							FALSE	0.1	TRUE	3	23	1	79.2586				N	N
A10	NC-1	CD28	25.0436	25.0397	0.0668643		-1.96726	0.0538646			0	FALSE	0.1	TRUE	3	21	1	84.1663				N	N
A11	NC-1	CD28	25.1045	25.0397	0.0668643		-1.96726	0.0538646			0	FALSE	0.1	TRUE	3	21	1	83.9845				N	N
A12	NC-1	CD28	24.971	25.0397	0.0668643		-1.96726	0.0538646			0	FALSE	0.1	TRUE	3	20	1	83.8028				N	N
B10	NC-2	CD28	25.1046	25.0036	0.0987253		-2.08879	0.0662344			-0.121529	FALSE	0.1	TRUE	3	21	1	84.3481				N	N
B11	NC-2	CD28	24.9074	25.0036	0.0987253		-2.08879	0.0662344			-0.121529	FALSE	0.1	TRUE	3	21	1	84.1663				N	N
B12	NC-2	CD28	24.9988	25.0036	0.0987253		-2.08879	0.0662344			-0.121529	FALSE	0.1	TRUE	3	21	1	83.9845				N	N
C10	NC-3	CD28	25.1144	25.0575	0.115801		-1.80296	0.0821658			0.164296	FALSE	0.1	TRUE	3	21	1	84.5298				N	N
C11	NC-3	CD28	24.9242	25.0575	0.115801		-1.80296	0.0821658			0.164296	FALSE	0.1	TRUE	3	21	1	84.3481				N	N
C12	NC-3	CD28	25.1337	25.0575	0.115801		-1.80296	0.0821658			0.164296	FALSE	0.1	TRUE	3	21	1	83.9845				N	N
D10	siRNA-1	CD28	23.823	23.8657	0.0492949		-3.9013	0.462219			-1.93404	FALSE	0.1	TRUE	3	20	1	84.5298				N	N
D11	siRNA-1	CD28	23.8545	23.8657	0.0492949		-3.9013	0.462219			-1.93404	FALSE	0.1	TRUE	3	20	1	84.3481				N	N
D12	siRNA-1	CD28	23.9196	23.8657	0.0492949		-3.9013	0.462219			-1.93404	FALSE	0.1	TRUE	3	20	1	84.1663				N	N
E10	siRNA-2	CD28	23.7533	23.8335	0.0711747		-3.5718	0.076993			-1.60454	FALSE	0.1	TRUE	3	20	1	84.5298				N	N
E11	siRNA-2	CD28	23.8893	23.8335	0.0711747		-3.5718	0.076993			-1.60454	FALSE	0.1	TRUE	3	20	1	84.3481				N	N
E12	siRNA-2	CD28	23.8578	23.8335	0.0711747		-3.5718	0.076993			-1.60454	FALSE	0.1	TRUE	3	20	1	84.1663				N	N
F10	siRNA-3	CD28	23.8475	23.8665	0.0191041		-3.4809	0.0341102			-1.51364	FALSE	0.1	TRUE	3	20	1	84.5298				N	N
F11	siRNA-3	CD28	23.8664	23.8665	0.0191041		-3.4809	0.0341102			-1.51364	FALSE	0.1	TRUE	3	20	1	84.3481				N	N
F12	siRNA-3	CD28	23.8857	23.8665	0.0191041		-3.4809	0.0341102			-1.51364	FALSE	0.1	TRUE	3	20	1	83.9845				N	N
G1	NC-1	ACTIN	18.1874	18.1501	0.0417341		-8.85688	0.0446284			0	FALSE	0.1	TRUE	3	14	1	82.3486				N	N
G2	NC-1	ACTIN	18.1578	18.1501	0.0417341		-8.85688	0.0446284			0	FALSE	0.1	TRUE	3	14	1	82.5304				N	N
G3	NC-1	ACTIN	18.105	18.1501	0.0417341		-8.85688	0.0446284			0	FALSE	0.1	TRUE	3	14	1	82.5304				N	N
G4	NC-2	ACTIN	18.0989	17.9931	0.0968439		-9.09931	0.065302			-0.242427	FALSE	0.1	TRUE	3	14	1	82.7122				N	N
G5	NC-2	ACTIN	17.9717	17.9931	0.0968439		-9.09931	0.065302			-0.242427	FALSE	0.1	TRUE	3	14	1	82.7122				N	N
G6	NC-2	ACTIN	17.9087	17.9931	0.0968439		-9.09931	0.065302			-0.242427	FALSE	0.1	TRUE	3	14	1	82.7122				N	N
G7	NC-3	ACTIN	17.9429	18.0034	0.0819466		-8.85705	0.0672283			-0.000167847	FALSE	0.1	TRUE	3	14	1	82.7122				N	N
G8	NC-3	ACTIN	17.9706	18.0034	0.0819466		-8.85705	0.0672283			-0.000167847	FALSE	0.1	TRUE	3	14	1	82.7122				N	N
G9	NC-3	ACTIN	18.0966	18.0034	0.0819466		-8.85705	0.0672283			-0.000167847	FALSE	0.1	TRUE	3	14	1	82.5304				N	N
H1	siRNA-1	ACTIN	18.1847	18.139	0.0395894		-9.62798	0.461908			-0.771101	FALSE	0.1	TRUE	3	14	1	82.1669				N	N
H2	siRNA-1	ACTIN	18.1145	18.139	0.0395894		-9.62798	0.461908			-0.771101	FALSE	0.1	TRUE	3	13	1	82.1669				N	N
H3	siRNA-1	ACTIN	18.1178	18.139	0.0395894		-9.62798	0.461908			-0.771101	FALSE	0.1	TRUE	3	14	1	82.3486				N	N
H4	siRNA-2	ACTIN	18.067	17.9957	0.0626566		-9.40959	0.0744844			-0.552708	FALSE	0.1	TRUE	3	14	1	82.3486				N	N
H5	siRNA-2	ACTIN	17.9708	17.9957	0.0626566		-9.40959	0.0744844			-0.552708	FALSE	0.1	TRUE	3	14	1	82.5304				N	N
H6	siRNA-2	ACTIN	17.9493	17.9957	0.0626566		-9.40959	0.0744844			-0.552708	FALSE	0.1	TRUE	3	14	1	82.5304				N	N
H7	siRNA-3	ACTIN	17.9532	18.0019	0.0589104		-9.34556	0.0468899			-0.488673	FALSE	0.1	TRUE	3	14	1	82.5304				N	N
H8	siRNA-3	ACTIN	17.985	18.0019	0.0589104		-9.34556	0.0468899			-0.488673	FALSE	0.1	TRUE	3	14	1	82.3486				N	N
H9	siRNA-3	ACTIN	18.0674	18.0019	0.0589104		-9.34556	0.0468899			-0.488673	FALSE	0.1	TRUE	3	14	1	82.1669				N	N
Analysis Type	Singleplex
Endogenous Control	LAG3
RQ Min/Max Confidence Level	95.0
Reference Sample	NC-1

## Sheet: Sheet2
Block Type	96alum
Chemistry	SYBR_GREEN
Experiment File Name	C:\Users\Administrator\Desktop\SO168539(GK20240813904)\第二部分实验\原始程序\SO168539-2.eds
Experiment Run End Time	Not Started
Instrument Type	sds7500
Passive Reference	ROX
Well	Sample Name	Target Name	Cт	Cт Mean	Cт SD	ΔCт	ΔCт Mean	ΔCт SE	HK Control ΔCт Mean	HK Control ΔCт SE	ΔΔCт	Automatic Ct Threshold	Ct Threshold	Automatic Baseline	Baseline Start	Baseline End	Efficiency	Tm1	Tm2	Tm3	Comments
D1	YIN-1	TIM3	27.4377	27.3516	0.0754212		0.400368	0.0513973			0	FALSE	0.1	TRUE	3	24	1	81.0989
D2	YIN-1	TIM3	27.3198	27.3516	0.0754212		0.400368	0.0513973			0	FALSE	0.1	TRUE	3	23	1	81.0989
D3	YIN-1	TIM3	27.2972	27.3516	0.0754212		0.400368	0.0513973			0	FALSE	0.1	TRUE	3	23	1	81.0989
E1	YIN-2	TIM3	27.4328	27.4032	0.0609967		0.35339	0.0496211			-0.046978	FALSE	0.1	TRUE	3	23	1	81.0989
E2	YIN-2	TIM3	27.4436	27.4032	0.0609967		0.35339	0.0496211			-0.046978	FALSE	0.1	TRUE	3	23	1	81.0989
E3	YIN-2	TIM3	27.333	27.4032	0.0609967		0.35339	0.0496211			-0.046978	FALSE	0.1	TRUE	3	23	1	81.2818
F1	YIN-3	TIM3	27.4484	27.3154	0.115825		0.435691	0.0684018			0.0353228	FALSE	0.1	TRUE	3	23	1	80.916
F2	YIN-3	TIM3	27.2605	27.3154	0.115825		0.435691	0.0684018			0.0353228	FALSE	0.1	TRUE	3	23	1	81.0989
F3	YIN-3	TIM3	27.2372	27.3154	0.115825		0.435691	0.0684018			0.0353228	FALSE	0.1	TRUE	3	23	1	81.0989
A1	YIN-1	PD1	23.045	22.9834	0.0744798		-3.96776	0.0509377			0	FALSE	0.1	TRUE	3	19	1	87.4995
A2	YIN-1	PD1	23.0046	22.9834	0.0744798		-3.96776	0.0509377			0	FALSE	0.1	TRUE	3	19	1	87.4995
A3	YIN-1	PD1	22.9007	22.9834	0.0744798		-3.96776	0.0509377			0	FALSE	0.1	TRUE	3	19	1	87.6823
B1	YIN-2	PD1	22.9992	22.9156	0.0841286		-4.1342	0.0598436			-0.166437	FALSE	0.1	TRUE	3	19	1	87.6823
B2	YIN-2	PD1	22.9165	22.9156	0.0841286		-4.1342	0.0598436			-0.166437	FALSE	0.1	TRUE	3	19	1	87.6823
B3	YIN-2	PD1	22.831	22.9156	0.0841286		-4.1342	0.0598436			-0.166437	FALSE	0.1	TRUE	3	19	1	87.8652
C1	YIN-3	PD1	22.9645	22.9109	0.0466362		-3.96881	0.030528			-0.00105095	FALSE	0.1	TRUE	3	19	1	87.8652
C2	YIN-3	PD1	22.8885	22.9109	0.0466362		-3.96881	0.030528			-0.00105095	FALSE	0.1	TRUE	3	19	1	87.8652
C3	YIN-3	PD1	22.8796	22.9109	0.0466362		-3.96881	0.030528			-0.00105095	FALSE	0.1	TRUE	3	19	1	87.8652
A4	YIN-1	LAG3	26.9473	26.9512	0.0472939							FALSE	0.1	TRUE	3	23	1	78.7215
A5	YIN-1	LAG3	26.906	26.9512	0.0472939							FALSE	0.1	TRUE	3	23	1	78.7215
A6	YIN-1	LAG3	27.0003	26.9512	0.0472939							FALSE	0.1	TRUE	3	23	1	78.7215
B4	YIN-2	LAG3	27.0799	27.0498	0.0605488							FALSE	0.1	TRUE	3	23	1	78.9044
B5	YIN-2	LAG3	27.0894	27.0498	0.0605488							FALSE	0.1	TRUE	3	23	1	78.9044
B6	YIN-2	LAG3	26.9801	27.0498	0.0605488							FALSE	0.1	TRUE	3	23	1	79.0873
C4	YIN-3	LAG3	26.8705	26.8797	0.0249186							FALSE	0.1	TRUE	3	23	1	79.0873
C5	YIN-3	LAG3	26.9079	26.8797	0.0249186							FALSE	0.1	TRUE	3	23	1	79.0873
C6	YIN-3	LAG3	26.8606	26.8797	0.0249186							FALSE	0.1	TRUE	3	23	1	79.0873
A7	YIN-1	CD28	25.263	25.2739	0.063013		-1.67728	0.0454876			0	FALSE	0.1	TRUE	3	21	1	80.0017
A8	YIN-1	CD28	25.217	25.2739	0.063013		-1.67728	0.0454876			0	FALSE	0.1	TRUE	3	21	1	79.8188
A9	YIN-1	CD28	25.3416	25.2739	0.063013		-1.67728	0.0454876			0	FALSE	0.1	TRUE	3	21	1	79.8188
E4	YIN-2	CD28	24.7557	24.7502	0.0284067		-2.29952	0.0386139			-0.622245	FALSE	0.1	TRUE	3	21	1	84.7564
E5	YIN-2	CD28	24.7195	24.7502	0.0284067		-2.29952	0.0386139			-0.622245	FALSE	0.1	TRUE	3	21	1	84.7564
E6	YIN-2	CD28	24.7755	24.7502	0.0284067		-2.29952	0.0386139			-0.622245	FALSE	0.1	TRUE	3	21	1	84.7564
F4	YIN-3	CD28	24.9814	24.8817	0.136702		-1.99801	0.0802255			-0.320738	FALSE	0.1	TRUE	3	21	1	84.5735
F5	YIN-3	CD28	24.9377	24.8817	0.136702		-1.99801	0.0802255			-0.320738	FALSE	0.1	TRUE	3	21	1	84.7564
F6	YIN-3	CD28	24.7258	24.8817	0.136702		-1.99801	0.0802255			-0.320738	FALSE	0.1	TRUE	3	21	1	84.7564
G1	YIN-1	ACTIN	18.1785	18.119	0.0564851		-8.83222	0.0425334			0	FALSE	0.1	TRUE	3	14	1	82.379
G2	YIN-1	ACTIN	18.1122	18.119	0.0564851		-8.83222	0.0425334			0	FALSE	0.1	TRUE	3	14	1	82.5619
G3	YIN-1	ACTIN	18.0662	18.119	0.0564851		-8.83222	0.0425334			0	FALSE	0.1	TRUE	3	14	1	82.5619
G4	YIN-2	ACTIN	18.0473	17.9595	0.0786568		-9.09026	0.0573092			-0.258035	FALSE	0.1	TRUE	3	14	1	82.5619
G5	YIN-2	ACTIN	17.9356	17.9595	0.0786568		-9.09026	0.0573092			-0.258035	FALSE	0.1	TRUE	3	14	1	82.7448
G6	YIN-2	ACTIN	17.8956	17.9595	0.0786568		-9.09026	0.0573092			-0.258035	FALSE	0.1	TRUE	3	14	1	82.7448
H1	YIN-3	ACTIN	18.1692	18.1558	0.0333302		-8.72383	0.0240267			0.108388	FALSE	0.1	TRUE	3	13	1	82.1961
H2	YIN-3	ACTIN	18.1804	18.1558	0.0333302		-8.72383	0.0240267			0.108388	FALSE	0.1	TRUE	3	14	1	82.1961
H3	YIN-3	ACTIN	18.1179	18.1558	0.0333302		-8.72383	0.0240267			0.108388	FALSE	0.1	TRUE	3	14	1	82.379
Analysis Type	Singleplex
Endogenous Control	LAG3
RQ Min/Max Confidence Level	95.0
Reference Sample	YIN-1
